# Supplementary material for: Machine Learning-Driven Metabolic Syndrome Prediction: An International Cohort Validation Study
Source: Healthcare (Basel). 2024 Dec 13;12(24):2527. doi: 10.3390/healthcare12242527 (PMC11675332; doi:10.3390/healthcare12242527)
Supplement: Supplementary file 1 [file healthcare-12-02527-s001.zip]

Archive with 1 entries (1 files):
- healthcare-3321466-supplementary.pdf
